# Supplementary material for: TIE1 Promotes Primary Tumor Growth by Inhibiting Apoptosis and Activating the AKT‐p70S6K Signaling Pathway in Breast Cancer
Source: Genes Cells. 2025 Nov 14;30(6):e70062. doi: 10.1111/gtc.70062 (PMC12617338; doi:10.1111/gtc.70062)
Supplement: Supplementary file 1 — Table S1: List of the number of CC3‐positive cells in primary tumors from cell line derived by MM231. Table S2: List of the number of CC3‐positive cells in primary tumors from cell line derived by LM07. Table S3: List of antibody used in this study. Table S4: List of shRNA sequence used in this research. [file GTC-30-0-s001.xlsx]

## Sheet: Table S1
Table S1 List of the number of CC3-positive cells in primary tumors from cell line derived by MM231
Cell lines	Number of CC3 negative cells	Number of CC3 positive cells	Number of total cells
Venus	9475	7279	16754
TIE1	13291	7862	21153

## Sheet: Table S2
Table S2 List of the number of CC3-positive cells in primary tumors from cell line derived by LM07
Cell lines	Number of CC3-negative cells	Number of CC3-positive cells	Number of total cells
shGFP	7312	4464	11776
TIE1KD#1	5588	6107	11695
TIE1KD#2	4540	6677	11217

## Sheet: Table S3
Table S3 List of antibody used in this study
Name	Campany	Dilution	Catlog number
TIE1 (D2K2T) Rabbit mAb	Cell Signaling Technology	1:1000	#23111
TIE1	GTX	1:3000	103429
TIE2	Santa Cluz Biotechnology	1:1000	sc-324
Phospho-Akt (Thr308) (D25E6) XP® Rabbit mAb	Cell Signaling Technology	1:1000	#13038
Phospho-Akt (Ser473) (D9E) XP® Rabbit mAb	Cell Signaling Technology	1:2000	#4060
Akt (pan) (C67E7) Rabbit mAb	Cell Signaling Technology	1:2000	#4691
p-p70 S6K (T389) (108D2) Rabbit mAb	Cell Signaling Technology	1:1000	#9234
p70 S6K (49D7) Rabbit mAb	Cell Signaling Technology	1:1000	#2708
Bcl-2 (D17C4) Rabbit mAb	Cell Signaling Technology	1:1000	#3498
Bcl-xL (54H6) Rabbit mAb	Cell Signaling Technology	1:1000	#2764
α-Tubulin (10G10) Mouse mAb	FUJIFILM Wako Pure Chemical Corporation	1:2000	013-25033
GAPDH (D16H11) XP® Rabbit mAb	Cell Signaling Technology	1:2000	#5174
Anti-rabbit IgG, HRP-linked Antibody	Cell Signaling Technology	1:4000	#7074
Anti-mouse IgG, HRP-linked Antibody	Cell Signaling Technology	1:4000	#7076

## Sheet: Table S4
Table S4 List of shRNA sequence used in this research
Name	Sequence
shTIE1#1	GCTTCAAGGTCAATGTGAAAG
shTIE1#2	GTATATCGCTATTGAATATGC
shGFP	ACAACAGCCACAACGTCTATA
